# Supplementary material for: Automatic analysis of normative retinal oximetry images
Source: PLoS One. 2020 May 18;15(5):e0231677. doi: 10.1371/journal.pone.0231677 (PMC7233590; doi:10.1371/journal.pone.0231677)
Supplement: S1 Data — (ZIP) [file pone.0231677.s001.zip]

Archive with 28 entries (18 files):
- Supporting Material/
- Supporting Material/.DS_Store
- __MACOSX/
- __MACOSX/Supporting Material/
- __MACOSX/Supporting Material/._.DS_Store
- Supporting Material/Java_ImageJ Class Files/
- Supporting Material/Java_ImageJ Class Files/Oximetry_Analysis_Automatic.class
- Supporting Material/Java_ImageJ Class Files/Supporting_File.class
- Supporting Material/readme.txt
- __MACOSX/Supporting Material/._readme.txt
- Supporting Material/Template_Image/
- Supporting Material/Template_Image/OxiTemplate_OD.tif
- __MACOSX/Supporting Material/Template_Image/
- __MACOSX/Supporting Material/Template_Image/._OxiTemplate_OD.tif
- Supporting Material/Test_Oximetry_Images/
- Supporting Material/Test_Oximetry_Images/.DS_Store
- __MACOSX/Supporting Material/Test_Oximetry_Images/
- __MACOSX/Supporting Material/Test_Oximetry_Images/._.DS_Store
- Supporting Material/Test_Oximetry_Images/NB01 OD.tif
- __MACOSX/Supporting Material/Test_Oximetry_Images/._NB01 OD.tif
- Supporting Material/Test_Oximetry_Images/NB03 OD.tif
- __MACOSX/Supporting Material/Test_Oximetry_Images/._NB03 OD.tif
- Supporting Material/Video_Demo/
- Supporting Material/Video_Demo/.DS_Store
- __MACOSX/Supporting Material/Video_Demo/
- __MACOSX/Supporting Material/Video_Demo/._.DS_Store
- Supporting Material/Video_Demo/Demo_Video_New.mov
- __MACOSX/Supporting Material/Video_Demo/._Demo_Video_New.mov
