# Supplementary material for: Automatic analysis of normative retinal oximetry images
Source: PLoS One. 2020 May 18;15(5):e0231677. doi: 10.1371/journal.pone.0231677 (PMC7233590; doi:10.1371/journal.pone.0231677)
Supplement: S1 Data — (ZIP) [file pone.0231677.s001.zip › Supporting Material/readme.txt]

AUTOMATIC ANALYSIS OF NORMATIVE RETINAL OXIMETRY IMAGES
ÑÑÑÑÑÑÑÑÑÑÑÑÑÑÑÑÑÑÑÑÑÑÑÑÑÑÑÑÑÑÑÑÑÑÑÑÑÑÑÑÑÑÑÑÑÑÑÑÑÑÑÑÑÑÑÑÑÑÑÑÑÑÑÑÑÑÑÑÑ

J. R. Harish Kumar, Chandra Sekhar Seelamantula, Ashwin Mohan, Rohit Shetty, T. J. M. Berendschot, and Carroll A. B. Webers

Code maintainer: J. R. Harish Kumar
Email: harishj@iisc.ac.in, harish.jr@gmail.com, harishkumar.jr@manipal.edu

REQUIREMENTS:
	* ImageJ 1.51h or later on Java 1.7 (https://imagej.nih.gov/ij/docs/install/).
	* Eclipse IDE with Version: Kepler Service Release 2 or later.
	* Template Image (find OxiTemplate_OD.tif file in Template_Image folder) to be saved in  	  Òworkspace/IJÓ folder.

INSTALLATION:
	* Add the ÒOximetry_Analysis_Automatic.classÓ and ÒSupporting_File.classÓ files (find them 	  in Java_ImageJ Class Files folder) into your ImageJ's plugins folder
	  (path: workspace/IJ/plugins) irrespective of the OS specifications (Windows, Mac OSX, 	  Linux).
	* On restarting ImageJ, you will find a new entry named ÒOximetry_Analysis_AutomaticÓ 		  under the plugins menu (Plugins>Oximetry_Analysis_Automatic).
	* Open any of the test oximetry images provided (find them in the Test_Oximetry_Images 		  folder) and then run the ÒOximetry_Analysis_AutomaticÓ plugin.

TROUBLESHOOTING:
	# Error Message: java.lang.UnsupportedClassVersionError: Bad version number in .class 		  file.........
	  This error message pops up when the java version used for your ImageJ is not compatible 	  with the plugin. Please update the java version for your ImageJ software to a more 	  	  recent version
	
	# Error Message: java.lang.NoClassDefFoundError: path/to/javacv/javacv/jna/cxcore$ 
	  This error appears if you did not put the system Independent class files into your  		  ImageJ plugins folder
	
	# Error Message: java.lang.NullPointerException: 
	  This error appears if you did not put the template image file ÒOxiTemplate_OD.tifÓ into 	  the workspace/IJ folder.

VIDEOS: 
Demo videos illustrating the functioning of the plugin are provided in the Video_Demo folder.

	
					********************
